# Supplementary material for: Aerosol Delivery of a Candidate Universal Influenza Vaccine Reduces Viral Load in Pigs Challenged with Pandemic H1N1 Virus
Source: J Immunol. 2016 May 6;196(12):5014–23. doi: 10.4049/jimmunol.1502632 (PMC4891568; doi:10.4049/jimmunol.1502632)
Supplement: Data Supplement [file JI_1502632.zip]

Archive with 2 entries (2 files):
- JI_1502632_Supplemental_Material_1.pdf
- manifest.xml
